# Supplementary material for: Efficient multi-gene expression in cell-free droplet microreactors
Source: PLoS One. 2022 Mar 21;17(3):e0260420. doi: 10.1371/journal.pone.0260420 (PMC8936439; doi:10.1371/journal.pone.0260420)
Supplement: S1 Text — (TXT) [file pone.0260420.s002.txt]

Additional information annotated DNA sequences and MATLAB scripts are
available at https://github.com/strubelab/dropletXpress
